# Supplementary material for: The Impact of Nutrition on Endometriosis Complaints in Patients Using and Not Using Hormone Therapy
Source: Nutrients. 2025 Sep 6;17(17):2889. doi: 10.3390/nu17172889 (PMC12430643; doi:10.3390/nu17172889)
Supplement: Supplementary file 1 [file nutrients-17-02889-s001.zip]

Archive with 1 entries (1 files):
- nutrients-3814655-supplementary.pdf
